# Supplementary material for: ECO: An Integrated Gene Expression Omnibus for Mouse Endothelial Cells In Vivo
Source: Front Genet. 2022 Mar 4;13:844544. doi: 10.3389/fgene.2022.844544 (PMC8931405; doi:10.3389/fgene.2022.844544)
Supplement: Supplementary file 1 [file Table1.XLSX]

## Sheet: Sheet1
	Supplementary Table 1. Summary of RNAseq studies integrated in the ECO database
	Conditions	Organs	Conditions	Model discription	Groups	Sample number	EC phenotypes	Dataset ID	PMID
	Disease	Brain	Cerebral Cavernous Malformations (CCM)	CCM was induced by Krit1 knockout.	Control	3	EC abnormality in CCM is characteized by: 1. irregulat vascular sprouting; 2. enhanced angiogenesis; 3. presence of endothelial-to-mesenchymal transmation (EndMT); 4. lack of functional tight junctions.	GSE123968	30728328
					Krit1 Knockout	3
			Cerebral Cavernous Malformations (CCM)	CCM was induced by Pdcd10 knockout.	Control	3
					Pdcd10 Knockout	3
		Brain	Epilepsy	Seizure was induced by injected with kainic acid (KA) on Rosa-tdTomato.	Control	3	High MMPs expression was observed in ECs in epilepsy.	GSE95401	31611708
					Acute	3
					Subacute	3
					Chronic	3
		Brain	Experimental Allergic Encephalomyelitis (EAE)	EAE was induced by injecting the MOG35–55 peptide containing emulsion.	Control	3	ECs in EAE are associated with high permeabiligy and expression adhesion molecules expression, indicating a proinflamatory phenotype.	GSE95401	31611708
					Acute	3
					Subacute	3
					Chronic	3
		Brain	Stroke	Stroke was induced by coagulation of the distal portion of the left middle cerebral artery (MCA).	Control	3	Tight junctions is disrupted in ECs from MCAO.	GSE95401	31611708
					Acute	3
					Subacute	3
					Chronic	3
		Brain	Traumatic Brain Injury (TBI)	TBI was induced by controlled cortical impact model.	Control acute	3	ECs in TBI are charaterized by: 1. tight junction disruption; 2. increasing apoptosis and swelling.	GSE95401	31611708
					Acute	3
					Control subacute	2
					Subacute	3
					Control chronic	2
					Chronic	3
		Kidney	Diabetic nephropathy (DN)	Models of mild and advanced DN were estabalished by using streptozotocin-induced diabetic wildtype (STZ-WT) and diabetic eNOS-null (STZ-eNOS-/-) mice , respectively.	Control	3	ECs in diabetic nephropathy display high vascular permeability and high apoptosis phenotype.	GSE123177	29861058
					Diabetic nephropathy	3
		Kidney	Alport syndrome (AS)	Col4a5 knockout mice was used as model for AS.	Control brighttdT	3	ECs from Alport syndrome are characterized by: 1. high fenestrations; 2. high proliferation; 3. production of proinflammatory chemokines and cytokines.	GSE135442	32651395
					Alport syndrome (brighttdT)	3
		Kidney			Control dimtdT	3
					Alport syndrome (dimtdT)	3
		Liver	Liver cancer	B16 tumor model metastasis to liver was employed.	Control	4	Tumor ECs are pro-angiogenic cells resembling tip-cell phenotpes.	E-MTAB-4842	27866851
					Tumor	4
		Liver	Nonalcoholic steatohepatitis (NASH)	Diet-induced NASH.	Control	3	ECs from NASH are characterized by: 1. upreulation of lipid metabolism genes; 2. release fibrogenic mediators; 3. production of pro-inflammatory factors.	GSE119340	30595550
					NASH	3
		Retina	Experimental autoimmune uveitis (EAU)	EAU was induced by adoptive transfer of IRBP1-20-specific T cells.	Control	3	ECs from EAU are pro-inflammatory characterized by high permeabiligy and high inflammatory gene expression.	GSE144168	32183784
					EAU	4
		Muscle	Facioscapulohumeral muscular dystrophy (FSHD)	FSHD was induced by dox-inducible iDUX-4pA mouse.	Control	3	The number of ECs is reduced in FSHD.	GSE141562	32250341
				HSA-rtTA transgenes were fed dox chow	FSHD	4
	Gene modification	Lung	endothelial specific Cpt1a knockout	EC specific Cpt1a knockout was driven by Cdh5-Cre system.	Control	3	Cpt1 signaling regulates EC proliferation and metabolism.	E-MTAB-6595	30146488
					EC specific Cpt1a knockout	3
		Lung	mesenchymal cell specific Tsc2 knockout	mesenchymal cell specific Tsc2 knockout was driven by Tbx4-cre system.	Control	3	Tsc2 is essential for EC proliferation.	GSE139818	33159078
					Tsc2 knockout (Tbx4 deiven)	3
		Lung	Zmpste24 knockout	Zmpste24 knockout mice.	Control	2	Elevated adhesion molecular expression was obswrved in ECs from Zmpster24 ko mice.	GSE137501	/
					Zmpste24 knockout	4
		Lung	endothelial specific Adrenomedullin (AM) knockout	EC specific AM knockout was driven by Cdh5-Cre system.	Control	4	Adm signaling is essential for angiogensis and EC migration.	E-GEOD-84345/GSE84345	27640364
					EC specific AM knockout	3
		Lung	endothelial specific JNKs (Jnk1; Jnk2; Jnk3) knockout	EC specific Jnk1/2 knockout was driven by Cdh5-Cre system.	Cdh5-Cre+ Jnk1+/+ Jnk2+/+ Jnk3-/-(ECtrl)	3	Disruption of the JNK pathway causes decreased Dll4/Notch signaling, excessive sprouting angiogenesis, and defects in developmental vascular morphogenesis.	E-GEOD-71159/GSE71159	27504807
					Cdh5-Cre- Jnk1LoxP/LoxP Jnk2LoxP/LoxP Jnk3-/- (EfCtrl)	3
					Cdh5-Cre+ Jnk1LoxP/LoxP Jnk2LoxP/LoxP Jnk3-/- (E3KO)	3
		Lymph node	endothelial specific Rank knockout	RANK knockout in ECs was driven by Prox1-Cre system.	Control	3	RANK signaling up-regulates angiogenic factor and chemokines in Ecs.	GSE129315	31201093
					EC specific Rankl knockout (Ccl19 driven)	2
		Embryo	Notch1 modification	Various Notch1 alllels were made in order to determine consequence of Notch dose.	Control	3	Notch signaling suppresses EC sprouting, allowing for tip cell establishment. In addtion, Notch signling induce EndMT.	E-GEOD-69276/GSE69276	26062937
					Notch1 +/vg	3
					Notch1 +/12	3
					Notch1 +/-	3
					Notch1 -/12	3
	Treatment	Brain	VEGF-A stimulation	VEGFA expression was controlled by tetracycline-controlled transcription activation system.	Control DG	2	VEGF signaling the most important angiogenic factor, promoting EC migration, prolifertation.	E-MTAB-6910	30453385
					VEGF (DG region )	2
					Control CA1	2
					VEGF (CA1 region)	2
		Bone	chemotherapy and radiotherapy	ECs from tibiae of chemotherapy or radiotherapy treated C57BI/6 mice were analysis.	Control	3	Chemo/Radio therapy induces EC apoptosis and production of pro-inflamatory molecules.	E-MTAB-6872	31292293
					Carboplatin (14w)	2
					Radiation (14w)	3
					Young (6 weeks)	3
					Aged (70 weeks)	3
